# Supplementary material for: Stabilization of pre-existing neurotensin receptor conformational states by β-arrestin-1 and the biased allosteric modulator ML314
Source: Nat Commun. 2023 Jun 7;14:3328. doi: 10.1038/s41467-023-38894-8 (PMC10247727; doi:10.1038/s41467-023-38894-8)
Supplement: Supplementary file 3 — Source Data [file 41467_2023_38894_MOESM3_ESM.xlsx]

## Sheet: Figure 3A
Experiment 1
enNTS1ΔM4 (nM)	Laser: 80/Led: 80	Laser: 80/Led: 80	Laser: 80/Led: 80	Laser: 80/Led: 80	Laser: 80/Led: 80
0.61	783.351	788.237	791.017	785.37	790.549
1.22	786.225	785.513	792.215	793.393	775.821
2.44	777.555	806.079	796.413	792.866	787.292
4.88	773.515	782.191	786.809	788.213	788.726
9.77	775.277	783.05	779.789	788.183	791.713
19.53	775.244	781.37	794.196	789.166	792.265
39.06	768.239	780.998	792.442	778.828	792.449
78.13	781.287	787.742	798.596	793.083	789.731
156.25	777.515	792.529	794.342	799.065	801.429
312.5	808.191	811.242	806.623	807.419	807.625
625	825.912	826.595	813.483	813.994	828.849
1250	871.925	847.068	835.519	825.157	823.424
2500	894.492	864.471	847.257	832.53	838.25
5000	906.378	869.83	852.988	846.077	843.637
10000	900.085	865.303	854.719	850.472	851.147
20000	880.901	863.191	866.057	867.094	842.957
	Run 1	Run 2	Run 3	Run 4	Run 5
Experiment 2
enNTS1ΔM4 (nM)	Laser: 80/Led: 80	Laser: 80/Led: 80	Laser: 80/Led: 80	Laser: 80/Led: 80	Laser: 80/Led: 80	Laser: 80/Led: 80
0.61	848.878	838.921	813.858	810.519	805.821	810.119
1.22	835.135	821.97	815.303	814.607	868.287	954.909
2.44	788.821	810.008	804.786	806.707	803.639	801.285
4.88	813.032	821.771	815.799	815.511	813.252	808.574
9.77	812.381	817.97	818.886	816.718	816.79	816.368
19.53	797.555	814.298	810.25	808.556	806.119	807.914
39.06	817.242	811.868	807.887	809.579	810.382	806.174
78.13	821.198	822.19	813.306	802.969	812.523	816.764
156.25	809.337	812.839	808.673	1181.6	570.608	830.812
312.5	847.528	833.28	820.018	819.59	845.366	809.351
625	839.418	828.62	820.956	816.766	812.718	809.831
1250	874.699	842.114	834.258	827.492	823.784	822.147
2500	899.289	858.971	858.664	823.351	887.635	810.304
5000	899.888	866.538	859.245	847.98	844.163	1905.49
10000	904.868	860.075	854.144	842.835	844.096	844.864
20000	888.528	860.611	848.599	848.264	847.678	819.006
	Run 1	Run 2	Run 3	Run 4	Run 5	Run 6
Experiment 3
enNTS1ΔM4 (nM)	Laser: 80/Led: 80	Laser: 80/Led: 80	Laser: 80/Led: 80	Laser: 80/Led: 80	Laser: 80/Led: 80	Laser: 80/Led: 80
0.61	803.061	794.444	800.62	806.8	792.435	790.375
1.22	802.399	790.073	798.042	772.46	791.017	798.237
2.44	790.907	786.055	798.271	792.546	789.746	797.485
4.88	792.692	789.989	788.478	786.091	784.121	790.009
9.77	791.578	782.489	789.331	794.818	789.568	784.325
19.53	792.12	783.953	795.728	789.545	795.028	789.855
39.06	782.668	787.334	828.192	773.397	785.069	788.636
78.13	789.059	796.148	797.186	789.881	797.079	795.643
156.25	801.39	800.105	798.695	800.207	800.554	800.551
312.5	807.398	795.899	791.489	805.059	798.258	804.213
625	838.378	824.12	804.456	816.368	807.754	809.8
1250	886.033	848.755	842.312	835.967	828.169	833.438
2500	898.16	865.778	859.121	842.895	848.329	848.64
5000	800.965	883.987	873.102	856.949	859.185	853.277
10000	887.869	876.994	853.393	867.482	850.377	854.914
20000	895.106	881.321	861.216	851.415	857.335	859.399
	Run 1	Run 2	Run 3	Run 4	Run 5	Run 6
Excluded values

## Sheet: Figure 4A
Experiment 1
enNTS1ΔM4 (nM)	Laser: 80/Led: 80	Laser: 80/Led: 80	Laser: 80/Led: 80
1.526	791.522	777.23	777.486
3.052	777.768	776.699	779.333
6.104	778.776	782.196	788.103
12.207	772.971	778.264	777.782
24.414	771.269	782.841	780.258
48.828	775.621	758.104	811.223
97.656	784.944	781.016	796.8
195.312	788.727	802.172	789.561
390.625	807.068	810.055	800.916
781.25	810.752	803.364	800.364
1562.5	817.756	813.002	811.857
3125	816.584	814.121	813.021
6250	816.597	816.004	818.564
12500	832.911	833.151	833.052
25000	835.116	836.03	837.875
50000	839.21	840.984	838.99
	Run 1	Run 2	Run 3
Experiment 2
enNTS1ΔM4 (nM)	Laser: 80/Led: 80	Laser: 80/Led: 80	Laser: 80/Led: 80
1.526	796.574	800.837	783.116
3.052	786.096	794.062	787.61
6.104	795.388	802.491	791.682
12.207	812.565	778.664	792.347
24.414	821.086	789.911	785.864
48.828	790.768	811.941	791.825
97.656	803.493	801.5	790.14
195.312	811.232	781.522	802.844
390.625	804.616	827.338	798.838
781.25	827.613	819.735	816.662
1562.5	832.506	832.345	821.137
3125	831.825	825.21	828.529
6250	841.222	851.193	826.395
12500	840.913	835.193	845.812
25000	849.197	829.134	842.823
50000	873.329	865.985	866.499
	Run 1	Run 2	Run 3
Experiment 3
enNTS1ΔM4 (nM)	Laser: 80/Led: 80	Laser: 80/Led: 80	Laser: 80/Led: 80
1.526	803.508	808.794	800.081
3.052	791.218	806.443	797.746
6.104	801.52	800.537	792.801
12.207	809.486	796.845	785.221
24.414	803.782	801.516	803.658
48.828	809.858	791.738	796.324
97.656	794.792	789.099	791.561
195.312	840.276	785.342	812.076
390.625	821.857	814.788	809.704
781.25	817.893	811.784	800.528
1562.5	818.565	832.329	825.023
3125	814.5	850.779	817.72
6250	830.125	837.118	830.172
12500	838.379	846.401	843.37
25000	837.84	858.34	838.161
50000	835.192	850.081	836.921
	Run 1	Run 2	Run 3
Excluded values

## Sheet: Supplementary Figure 1
Raw data
	M204		M244		M250		M330		M352 A		M352 B
	Integral [au]	Err. est.	Integral [au]	Err. est.	Integral [au]	Err. est.	Integral [au]	Err. est.	Integral [au]	Err. est.	Integral [au]	Err. est.
Apo	7320000000000	799000000000	21000000000000	799000000000	19000000000000	799000000000	11000000000000	799000000000
NT8-13	1630000000000	799000000000	17000000000000	799000000000	13000000000000	799000000000	11000000000000	799000000000	6900000000000	799000000000	1100000000000	799000000000
ML314	3340000000000	799000000000	16000000000000	799000000000	14000000000000	799000000000	6600000000000	799000000000			1942700000000	799000000000
NT8-13 & ML314	904000000000	799000000000	15000000000000	799000000000	5200000000000	799000000000	8500000000000	799000000000	3300000000000	799000000000	1700000000000	799000000000
Apo & PIP2	6827000000000	799000000000	21000000000000	799000000000	17000000000000	799000000000	13000000000000	799000000000
NT8-13 & PIP2	1220000000000	799000000000	16000000000000	799000000000	11000000000000	799000000000	9300000000000	799000000000	6300000000000	799000000000	2377000000000	799000000000
ML314 & PIP2	5193000000000	799000000000	17000000000000	799000000000	15000000000000	799000000000	8200000000000	799000000000			1400000000000	799000000000
NT8-13 & ML314 & PIP2	1730000000000	799000000000	13000000000000	799000000000	6500000000000	799000000000	5900000000000	799000000000	4700000000000	799000000000	2800000000000	799000000000
Normalized data
	M204		M244		M250		M330		M352 A		M352 B
	Integral [norm]	Err. est.	Integral [norm]	Err. est.	Integral [norm]	Err. est.	Integral [norm]	Err. est.	Integral [norm]	Err. est.	Integral [norm]	Err. est.
Apo	1	0.109153	1	0.0380476	1	0.0420526	0.846154	0.0614615
NT8-13	0.222678	0.109153	0.809524	0.0380476	0.684211	0.0420526	0.846154	0.0614615	1	0.115797	0.392857	0.285357
ML314	0.456284	0.109153	0.761905	0.0380476	0.736842	0.0420526	0.507692	0.0614615			0.693821	0.285357
NT8-13 & ML314	0.123497	0.109153	0.714286	0.0380476	0.273684	0.0420526	0.653846	0.0614615	0.478261	0.115797	0.607143	0.285357
Apo & PIP2	0.93265	0.109153	1	0.0380476	0.894737	0.0420526	1	0.0614615
NT8-13 & PIP2	0.166667	0.109153	0.761905	0.0380476	0.578947	0.0420526	0.715385	0.0614615	0.913043	0.115797	0.848929	0.285357
ML314 & PIP2	0.709426	0.109153	0.809524	0.0380476	0.789474	0.0420526	0.630769	0.0614615			0.5	0.285357
NT8-13 & ML314 & PIP2	0.236339	0.109153	0.619048	0.0380476	0.342105	0.0420526	0.453846	0.0614615	0.681159	0.115797	1	0.285357

## Sheet: Supplementary Figure 3L
bArr1-3A	M244			M250			M330			M352
[molar excess]	Integrals* [au]			Integrals* [au]			Integrals* [au]			Integrals* [au]
0	15000000000000	15200000000000	15100000000000	10200000000000	10200000000000	10300000000000	9800000000000	9850000000000	9790000000000	6160000000000	6080000000000	6130000000000
0.3	12900000000000	13200000000000	13300000000000	10800000000000	10900000000000	10500000000000	7990000000000	8070000000000	8010000000000	5750000000000	5610000000000	5510000000000
0.75	11500000000000	11700000000000	11600000000000	8400000000000	8440000000000	8380000000000	6870000000000	6930000000000	7000000000000	2080000000000	2070000000000	2070000000000
1.5	9270000000000	9220000000000	9150000000000	6390000000000	6350000000000	6350000000000	4550000000000	4550000000000	4550000000000	565000000000	565000000000	565000000000
2.3	7280000000000	7710000000000	7640000000000	5610000000000	5700000000000	5540000000000	2730000000000	2710000000000	2680000000000	52900000000	52900000000	52900000000
3	4230000000000	4160000000000	4210000000000	2300000000000	2320000000000	2340000000000	887000000000	875000000000	910000000000	0	0	0
*replicates represent 3 independent manual integrations - plotted values repressent averages +/- SD

## Sheet: Supplementary Figure 6B
Experiment 1
enNTS1ΔM4 (nM)	Laser: 80/Led: 80	Laser: 80/Led: 80	Laser: 80/Led: 80	Laser: 80/Led: 80	Laser: 80/Led: 80
1.526	786.256	791.954	798.636	787.318	812.854
3.052	793.079	788.989	804.994	798.369	809.426
6.104	805.106	797.951	789.271	800.825	796.083
12.207	778.744	814.572	807.175	788.194	799.28
24.414	781.302	803.369	801.264	821.616	779.017
48.828	801.951	802.246	793.778	799.398	801.758
97.656	799.522	818.081	797.897	816.894	781.809
195.312	842.182	807.9	794.47	815.628	810.102
390.625	847.753	789.46	802.214	803.852	829.639
781.25	836.892	829.558	816.765	848.201	809.404
1562.5	852.646	822.31	813.426	835.27	804.125
3125	839.634	826.401	830.146	823.022	847.25
6250	815.643	840.625	851.372	833.804	823.212
12500	854.998	875.056	840.596	865.783	846.49
25000	860.901	850.855	830.829	844.836	839.452
50000	862.581	861.017	835.429	859.051	846.119
	Run 1	Run 2	Run 3	Run 4	Run 5
Experiment 2
enNTS1ΔM4 (nM)	Laser: 80/Led: 80	Laser: 80/Led: 80	Laser: 80/Led: 80	Laser: 80/Led: 80	Laser: 80/Led: 80
1.526	804.174	793.516	786.647	799.41	783.444
3.052	797.039	781.366	785.265	801.442	790.388
6.104	779.16	793.282	777.255	784.779	786.01
12.207	780.28	790.675	785.186	779.363	790.82
24.414	782.698	793.141	786.495	779.488	798.15
48.828	789.38	789.301	784.729	790.851	796.571
97.656	790.634	773.689	788.67	782.852	792.15
195.312	790.967	787.198	795.126	795.69	805.395
390.625	801.058	805.429	785.626	799.76	798.747
781.25	846.592	809.453	809.168	811.899	810.983
1562.5	853.183	831.202	815.568	815.548	824.766
3125	834.524	826.91	824.792	820.833	832.498
6250	843.329	841.625	826.618	824.426	828.99
12500	840.41	842.379	839.841	838.282	837.835
25000	841.586	851.821	847.63	851.693	845.55
50000	843.004	848.02	840.988	854.054	851.643
	Run 1	Run 2	Run 3	Run 4	Run 5
Experiment 3
enNTS1ΔM4 (nM)	Laser: 80/Led: 80	Laser: 80/Led: 80	Laser: 80/Led: 80	Laser: 80/Led: 80	Laser: 80/Led: 80
1.526	801.719	811.065	810.34	814.753	808.898
3.052	795.457	798.204	815.435	801.042	807.93
6.104	806.147	806.783	797.368	802.839	805.444
12.207	802.665	795.505	792.749	802.955	791.797
24.414	798.36	810.976	801.355	796.618	808.822
48.828	800.4	790.026	810.269	804.367	796.898
97.656	794.202	811.443	801.541	818.355	796.164
195.312	812.118	811.29	819.354	811.835	828.642
390.625	820.512	806.499	804.032	820.288	806.537
781.25	862.564	825.285	819.354	806.592	821.038
1562.5	871.96	840.557	824.168	839.889	820.576
3125	862.445	831.268	836.414	824.789	819.016
6250	857.544	845.05	835.836	831.571	842.799
12500	867.914	849.232	834.83	856.782	839.404
25000	843.121	847.3	856.748	848.692	861.191
50000	852.837	842.042	853.819	845.472	860.692
	Run 1	Run 2	Run 3	Run 4	Run 5
Excluded values

## Sheet: Supplementary Figure 7
	M244		M250		M330
	Integral [norm]	Error est.	Integral [norm]	Error est.	Integral [norm]	Error est.
Apo	1	0.0380476	1	0.0420526	1	0.0726364
NT8-13	0.809524	0.0380476	0.684211	0.0420526	1	0.0726364
ML314	0.761905	0.0380476	0.736842	0.0420526	0.6	0.0726364
NT8-13 & ML314	0.714286	0.0380476	0.273684	0.0420526	0.772727	0.0726364
Apo & PIP2	1	0.0380476	1	0.047	1	0.0614615
NT8-13 & PIP2	0.761905	0.0380476	0.647059	0.047	0.715385	0.0614615
ML314 & PIP2	0.809524	0.0380476	0.882353	0.047	0.630769	0.0614615
NT8-13 & ML314 & PIP2	0.619048	0.0380476	0.382353	0.047	0.453846	0.0614615
